# Supplementary material for: Beyond the Posts: Analyzing Breast Implant Illness Discourse With Natural Language Processing and Deep Learning
Source: Aesthet Surg J. 2025 Apr 2;45(7):745–52. doi: 10.1093/asj/sjaf047 (PMC12168447; doi:10.1093/asj/sjaf047)
Supplement: sjaf047_Supplementary_Data [file sjaf047_supplementary_data.zip]

Archive with 3 entries (3 files):
- Supp Figure 1.png
- Supp Figure 2.png
- Supp Figure 3.png
